# Supplementary material for: Postoperative Septic Shock After Esophagectomy for Esophageal Cancer: Risk Factors and Impact on Short- and Long-Term Survival
Source: J Pers Med. 2026 May 4;16(5):251. doi: 10.3390/jpm16050251 (PMC13208200; doi:10.3390/jpm16050251)
Supplement: Supplementary file 1 [file jpm-16-00251-s001.zip]

Archive with 1 entries (1 files):
- jpm-4229335-supplementary.pdf
